# Supplementary material for: Effect of Fertilization Regime of Common Wheat (Triticum aestivum) on Flour Quality and Shelf-Life of PDO Tuscan Bread
Source: Foods. 2023 Jul 11;12(14):2672. doi: 10.3390/foods12142672 (PMC10379306; doi:10.3390/foods12142672)
Supplement: Supplementary file 1 [file foods-12-02672-s001.zip]

Archive with 1 entries (1 files):
- foods-2487151-supplementary.pdf
